# Supplementary material for: Moist exposed burn ointment accelerates diabetes-related wound healing by promoting re-epithelialization
Source: Front Med (Lausanne). 2023 Jan 10;9:1042015. doi: 10.3389/fmed.2022.1042015 (PMC9871640; doi:10.3389/fmed.2022.1042015)
Supplement: Supplementary file 2 [file Table_2.XLS]

## Sheet: Figure 1
Figure 1.MEBO promoted diabetic wound healing in mice
(a) The wound healing of mice in each group was quantitatively analyzed by ImageJ software.
	DB-CTR						NDB-CTR						KFX						MEBO
	#1	#2	#3	#4	#5	#6	#1	#2	#3	#4	#5	#6	#1	#2	#3	#4	#5	#6	#1	#2	#3	#4	#5	#6
0d	0	0	0	0	0	0	0	0	0	0	0	0	0	0	0	0	0	0	0	0	0	0	0	0
3d	0.0788644	0.175	0.336634	0.480243	0.510638	0.221884	0.355795	0.458239	0.66147	0.66147	0.441397	0.355795	0.218462	0.320594	0.320594	0.224615	0.0165289	0.0165289	0.254279	0.0436047	0.593838	0.593838	0.00446429	0.0446429
7d	0.362776	0.167857	0.214521	0.653495	0.544073	0.544073	0.981132	0.914221	0.859688	0.948775	0.985037	0.897574	0.347692	0.673036	0.673036	0.606154	0.615702	0.615702	0.92176	0.918605	0.952381	0.809524	0.723214	0.890625
10d	0.347003	0.439286	0.508251	0.914894	0.775076	0.775076	1	0.961625	0.995546	1	1	0.962264	0.187692	0.944798	0.883227	0.889231	0.801653	0.801653	1	0.947674	1	1	1	0.910714
14d	0.84858	0.835714	0.792079	0.878419	0.823708	0.823708	1	0.927765	1	1	1	1	0.729231	0.993631	0.972399	1	0.801653	0.933884	1	1	1	1	1	1
(b) The length between wound edges were measured by NIS-Elements Viewer.
	DB-CTR						NDB-CTR						KFX						MEBO
	#1	#2	#3	#4	#5	#6	#1	#2	#3	#4	#5	#6	#1	#2	#3	#4	#5	#6	#1	#2	#3	#4	#5	#6
3d	8772.08	7002.62	9052.6	8562.74	6867.31	9238.51	5363.22	6653.91	4859.64	7006.74	5961.35	4568.2	8610.61	8496.51	7842.15	7874.21	9425.15	8964.71	6465.53	8749.52	7145.92	6013.95	8000.91	6221.62
7d	5886.82	6845.65	3297.52	6254.36	3568.74	5000.3	3310.8	4067.51	4968.62	5896.56	4256.21	3596.14	4788.36	4485.01	2124.04	4251.84	3945.51	2284.52	3370.68	2008.09	3957.42	4395.47	4475.81	2596.31
10d	4677.3	5558.65	2954.52	3584.48	4769.98	4487.63	1566.09	2068.57	2384.71	1876.55	1699.44	2166.58	2871.55	3152.71	3462.99	2251.32	2854.61	1051.84	2576.17	1869.84	1573.06	3347.92	2576.9	1952.04
14d	4732.95	2564.36	3698.25	3345.58	3356.52	4508.99	1262.18	1587.62	1185.65	985.43	1865.85	1359.57	2749.97	2685.22	2481.62	1984.76	2185.75	2052.91	1489.38	995.84	1684.52	2093.41	2354.87	1008.52
(c) Transepidermal water loss rates were measured with TM300
	DB-CTR						NDB-CTR						KFX						MEBO
	#1	#2	#3	#4	#5	#6	#1	#2	#3	#4	#5	#6	#1	#2	#3	#4	#5	#6	#1	#2	#3	#4	#5	#6
3d	61.29	60.54	57.42	62.68	60.1	54.62	57.23	60.57	59	50.92	50.53	54.56	52.64	51.13	57.67	52.31	60.45	60.47	59.02	51.97	54.76	53.08	58.78	51.15
7d	44.47	50.48	39.82	39.19	41.57	43.94	36.45	31.05	31.82	29.55	31.27	35.34	38.35	32.66	35.86	41.37	39.06	38.57	33.16	34.29	32.31	30.7	32.22	32.54
10d	33.24	31.35	32.37	35.89	36.96	30.83	24.72	23.11	21.74	20.84	24	18.69	28.27	31.04	21.3	29.6	25.2	22.45	16.97	23.22	25.35	21.78	19.73	19.88
14d	26.33	27.8	24.63	25.94	19.67	31.49	11.4	14.87	16.34	13.93	12.36	18.17	22.84	17.52	17.18	25.56	19.71	14.08	9.57	10.39	12.78	7.55	11.66	17.4

## Sheet: Figure 2
Figure 2. MEBO accelerated collagen remodeling in diabetic wounds of mice.
(a) The collagen remodeling of regenerated skin of mice in each group were quantitatively analyzed by ImageJ software.
	DB-CTR	NDB-CTR	KFX	MEBO
#1	63.624	85.483	70.78	73.549
#2	63.109	86.515	79.086	76.323
#3	67.559	71.272	77.506	78.919
#4	59.683	85.297	66.38	75.125
#5	55.468	71.706	75.851	79.93
#6	73.088	79.651	74.57	79.856
(b) The mRNA relative contents of Collagen-Ⅰand Collagen-Ⅲ of each group were compared by RT-qPCR.
	DB-CTR			NDB-CTR			KFX			MEBO
	#1	#2	#3	#1	#2	#3	#1	#2	#3	#1	#2	#3
Collagen-Ⅰ	0.558644	1.54756	1.15669	1.27456	1.77769	1.20581	1.11729	1.68179	0.907519	1.08673	1.60214	1.54756
Collagen-Ⅲ	0.82932	0.965936	1.24833	1.94531	2.05623	2.11404	1.37554	1.18921	1.37554	2.37841	2.63902	2.86791
Collagen-Ⅰ： Collagen-Ⅲ	0.673617	1.60214	0.926588	0.655197	0.864537	0.570382	0.812252	1.41421	0.659754	0.456916	0.607097	0.539614
（c）The grayscale values of each strip were quantitatively analyzed by ImageJ software.
	DB-CTR				NDB-CTR				KFX				MEBO
	#1	#2	#3	#4	#1	#2	#3	#4	#1	#2	#3	#4	#1	#2	#3	#4
Collagen-Ⅰ	0.346792	0.746072	0.546842	0.658456	0.873791	0.866671	0.784953	0.787947	0.185427	0.84105	0.684145	0.789465	0.405681	1.07665	0.954817	0.854652
Collagen-Ⅲ	0.557995	0.985252	0.485239	0.494654	0.69092	0.928491	0.854622	0.658945	0.66075	1.04383	0.456688	0.545487	0.89993	1.44217	1.05423	0.945682
Collagen-Ⅰ： Collagen-Ⅲ	0.621497	0.75724	1.12695	1.33114	1.26468	0.933419	0.918481	1.19577	0.280631	0.805734	1.49806	1.44727	0.450791	0.746549	0.905696	0.903741

## Sheet: Figure 3
Figure 3. MEBO accelerated the formation of granulation tissue and mature epithelial structure in diabetic wounds.
(b) The granulation tissue thickness of regenerated skin were quantitatively analyzed by ImageJ software.
	DB-CTR	NDB-CTR	KFX	MEBO
#1	346.61	446.04	374.4	542.475
#2	303.53	464.15	473.6	554.125
#3	326.75	382.32	418.525	517.7
#4	285.39	500.4	415.025	554.95
#5	318.51	468.04	407.725	552.5
#6	322.9	497.89	386.8	670.1
(c) The epidermis thickness of regenerated skin were quantitatively analyzed by ImageJ software.
	DB-CTR	NDB-CTR	KFX	MEBO
#1	34.82	83.18	61.97	61.99
#2	34.72	71.23	59.24	60.56
#3	33.98	57.33	58.86	57.6
#4	33.78	56.62	48.24	57.26
#5	28.41	40.4	38.34	46.14
#6	25.2	36.14	37.31	39.45
(d)The number of hair follicles in each group was calculated.
	DB-CTR						NDB-CTR						KFX						MEBO
	#1	#2	#3	#4	#5	#6	#1	#2	#3	#4	#5	#6	#1	#2	#3	#4	#5	#6	#1	#2	#3	#4	#5	#6
7d	0	0	0	0	0	0	0	0	0	0	0	0	0	0	0	0	0	0	0	0	0	0	0	0
10d	0	0	0	0	0	0	1	0	0	1	0	0	0	0	0	0	0	0	5	3	2	1	1	3
14d	2	1	0	0	1	1	4	3	4	2	1	3	3	3	2	2	3	1	6	5	4	5	4	2

## Sheet: Figure 4
Figure 4 MEBO promoted re-epithelialization in the process of diabetic wound healing.
(a) The percentage of Ki67 positive basal layer cells in the regenerated epidermis of mice in each group were statistically analyzed by ImageJ software.
	DB-CTR	NDB-CTR	KFX	MEBO
#1	0.358974	0.430769	0.305556	0.611111
#2	0.352941	0.53125	0.288889	0.673913
#3	0.454545	0.557692	0.459459	0.592593
#4	0.371429	0.485714	0.394737	0.72093
#5	0.294118	0.606061	0.344828	0.705882
#6	0.233333	0.625	0.342857	0.583333
(b) The percentage of CK10 positive cells in the regenerated epidermis of mice in each group were statistically analyzed by ImageJ software.
	DB-CTR	NDB-CTR	KFX	MEBO
#1	1.78114	5.61435	3.53484	9.07629
#2	2.99784	3.66305	2.57487	3.40156
#3	2.51893	4.4205	1.84918	2.68551
#4	1.85358	5.11354	4.88161	7.15292
#5	2.3255	5.31631	3.84311	6.16528
#6	2.28933	5.41905	3.81718	6.64808
(c) The percentage of CK14 positive cells in the regenerated epidermis of mice in each group were statistically analyzed by ImageJ software.
	DB-CTR	NDB-CTR	KFX	MEBO
#1	2.90063	7.34965	5.04966	7.49118
#2	1.83693	8.74299	7.02503	9.83866
#3	2.32196	7.08487	6.17778	7.2883
#4	2.26447	4.15406	5.77786	12.4768
#5	2.37143	1.77261	3.35901	6.16394
#6	1.52866	3.58622	5.91329	8.78358

## Sheet: Figure 5
Figure 4. MEBO accelerates the process of re-epithelialization by promoting the migration of keratinocytes.
(a) The cell viability of different concentration of MEBO applied on HaCaT cells was measured by cell counting kit-8 assay
	0	10	50	100	150	200
#1	105.95	108.45	101.73	96.08	91.38	60.71
#2	101.94	98.55	94.96	109.47	75.16	79.04
#3	105.67	92.43	108.29	98.01	83.82	63.33
#4	94.85	100.77	97.16	105.38	92.83	72.79
#5	108.62	96.33	101.39	107.72	80.72	61.07
#6	91.24	108.1	101.63	96.14	75.95	68.39
(b)The cell viability of different ratio of KFX applied on HaCaT cells were measured by cell counting kit-8 assay
	0	1：100	1：80	1：60	1：40	1：20
#1	96.88	93.82	114.33	91.3	65.84	41.94
#2	111.29	110.15	101.15	89.91	80.33	62.04
#3	101.86	93.21	110.74	77.74	81.28	65.82
#4	109.28	106.22	93.4	90.55	79.83	64.58
#5	98.59	106.69	97.56	85.98	70.73	58.49
#6	102.31	97.3	86.19	88.81	84.74	63.04
(c)The Percentage of wound closure of HaCaT cells at different time points in each group was statistically analyzed by ImageJ software.
	CTR			KFX			MEBO
	#1	#2	#3	#1	#2	#3	#1	#2	#3
12h	0.257902	0.198945	0.259324	0.31562	0.359731	0.300987	0.455463	0.701214	0.615494
24h	0.562163	0.582259	0.64282	0.917486	0.910285	0.715555	0.98756	0.963594	0.999906
(d)The mRNA relative contents of MMP9 in HaCaT cells of each group were compared by RT-qPCR.
	CTR	KFX	MEBO
#1	0.779165	1.91853	2.94854
#2	1.04972	2.12874	2.26577
#3	1.22264	1.85318	2.25012
(e)The protein expression of MMP9 in HaCaT cells of each group was determined by WB. The grayscale values of each strip were quantitatively analyzed by ImageJ software.
	CTR				KFX				MEBO
	#1	#2	#3	#4	#1	#2	#3	#4	#1	#2	#3	#4
MMP9	0.49502	0.38921	0.301436	0.571586	0.768442	0.459871	0.658115	0.58954	0.93409	0.80901	0.593273	1.03522
(f)The cell viability of HaCaT cells in each group was determined by cell counting kit-8 assay.
	CTR	KFX	MEBO
#1	100.211	82.3529	87.8151
#2	119.949	109.053	93.4737
#3	106.166	109.343	115.657
#4	82.5221	106.166	101.609
#5	112.438	104.425	92.9204
#6	84.4538	123.134	107.711
(g) The mRNA relative contents of CK10 and CK14in HaCaT cells of each group were compared by QRT-PCR.
		CTR	KFX	MEBO
CK10	#1	0.711817	1.02228	0.882146
	#2	1.12564	0.823727	0.810997
	#3	1.15762	0.794527	0.728056
CK14	#1	1.1496	1.16385	1.06287
	#2	1.22347	0.965186	1.0282
	#3	0.710987	0.711817	0.81986
(h) The grayscale values of each strip were quantitatively analyzed by ImageJ software(CK10).
		CTR	KFX	MEBO
CK10	#1	0.874206	1.056	1.28702
	#2	1.08381	1.25277	1.00327
	#3	1.11134	1.08192	0.838787
	#4	0.930645	1.2295	0.980309
CK14	#1	0.789327	1.20795	1.47222
	#2	1.10528	1.15589	0.925685
	#3	0.935023	0.97353	0.754755
	#4	1.17037	1.32113	1.05336
(i)The cell viability of MDF cells in each group was determined by cell counting kit-8 assay.
	CTR	KFX	MEBO
#1	97.34	118.64	114.02
#2	92.38	114.02	124.95
#3	109.64	118.08	105.68
#4	106.24	95.71	119.21
#5	97.44	104.54	113.14
#6	94.77	102.58	116.04
(j)The Percentage of wound closure of MDF cells at different time points in each group was statistically analyzed by ImageJ software.
	CTR			KFX			MEBO
	#1	#2	#3	#1	#2	#3	#1	#2	#3
12h	0.132797	0.111943	0.0994811	0.427363	0.450689	0.353866	0.437792	0.459379	0.43842
24h	0.320057	0.369301	0.371054	0.713154	0.649898	0.680438	0.77368	0.687606	0.769451
